# Supplementary material for: Responses to Hypoxia and Endoplasmic Reticulum Stress Discriminate the Development of Vitreous and Floury Endosperms of Conventional Maize (Zea mays) Inbred Lines
Source: Front Plant Sci. 2017 Apr 13;8:557. doi: 10.3389/fpls.2017.00557 (PMC5390489; doi:10.3389/fpls.2017.00557)
Supplement: Supplementary file 1 [file Table1.XLSX]

## Sheet: table S1
		Supplemental Table 1: Primers used for RT-PCR and qRT-PCR
					qRT-PCR			RT-PCR
		GRMZM2G025812		ZmbZip60	TGGTTTCCCTGCTTTGGCTGG			ATGGACATCGACCTCTTCCCC
					CTAGCAACGCCTTCCATGGAG			CTAGCAACGCCTTCCATGGAG
		GRMZM2G025812		bZip60 Spliced	AGAGTGCCGTCGCCTCAGCTA
					AACCAGCGGCAGACTCCTG
		GRMZM2G025812		bZip60 intron	AGAGTGCCGTCGCCTCAGCTA
					GGCAGGGTTTCCGTGAGTAC
		GRMZM2G109977		UCH1 Ubiquitin	GGCGATCTTGAAGAACCGGAAGG
					CCACCTCCGCGAGTGACTG
