# Supplementary material for: Responses to Hypoxia and Endoplasmic Reticulum Stress Discriminate the Development of Vitreous and Floury Endosperms of Conventional Maize (Zea mays) Inbred Lines
Source: Front Plant Sci. 2017 Apr 13;8:557. doi: 10.3389/fpls.2017.00557 (PMC5390489; doi:10.3389/fpls.2017.00557)
Supplement: Supplementary file 2 [file Table2.XLSX]

## Sheet: table S2
	Supplemental Table 2: ID and log2 ratio of genes related to metabolism and starch synthesis cited in this study.																	log2 ratio
			log2 ratio MEP/MEC					log2 ratio 20DAP/15DAP						-2.5	-1.5	-1	-0.5	0	0.5	1	1.5	2.5
			Flint		Dent			Flint		Dent
		DAP	15	20	15	20		V	F	V	F
	Gramene ID	Name
	GRMZM2G069542	Phosphoenolpyruvate carboxylase2	0	0	0	0		-0.861265	-0.575875	-0.246113	-0.258601
	GRMZM2G074122	Phosphoenolpyruvate carboxylase3	0.327271	0.240487	0.00421662	0.302627		-0.921721	-0.966619	0.0711869	-0.246311
	GRMZM2G473001	Phosphoenolpyruvate carboxylase4	0.977242	0.853008	0.971298	1.18643		-0.248102	-0.207367	-0.175371	-0.284424
	GRMZM2G030139	Pyruvate dehydrogenase	0.0952975	0.35385	-0.0255256	0.161155		-0.406096	-0.575599	-0.122514	-0.39199
	GRMZM2G033894	Pyruvate dehydrogenase	0.493262	0.137848	0.675536	0.764841		-1.23337	-0.874116	-0.467212	-0.524045
	GRMZM2G306345	Pyruvate orthophosphate dikinase1	0.0928053	1.02109	0.630708	0.431514		0.10945	-0.603574	0.0651339	0.189421
	GRMZM2G097457	Pyruvate orthophosphate dikinase2	0.20344	0.726659	0.568928	0.30052		0.0734226	-0.303002	0.168274	0.40429
	GRMZM2G033526	Pyruvate kinase1	-0.356742	-1.33216	-0.360292	-0.733392		-1.25454	-0.232592	-0.270822	-0.00486972
	GRMZM2G144730	Pyruvate kinase3	0.422778	0.131554	0.809256	0.124113		-0.766497	-0.445821	-0.858642	-0.202286
	GRMZM2G001696	Phosphoenolpyruvate carboxykinase1	-1.64454	-1.14595	-1.87911	-1.66605		1.97193	1.38154	1.23537	0.960558
	GRMZM5G870932	Phosphoenolpyruvate carboxykinase2	-1.54441	-0.605672	-1.7806	-1.17688		1.69174	0.609835	1.04676	0.404033
	GRMZM2G038821	Pyruvate decarboxylase2	-1.21517	-1.18742	-1.45576	-0.882756		1.38476	1.11388	1.24324	0.532058
	GRMZM2G442658	Alcohol dehydrogenase1	-1.01786	-1.13003	-0.815516	-0.665362		0.146901	0.324358	0.431455	0.255287
	GRMZM2G098346	Alcohol dehydrogenase2	-2.40167	-2.09417	-1.86551	-1.85699		0.00304201	-0.369883	-0.0131688	-0.0414435
	GRMZM2G059151	Pyrophosphate-fructose 6-phosphate 1-phosphotransferase	-0.602785	-1.00266	-0.883258	-0.991597		-0.93049	-0.635338	0.153735	0.239926
	GRMZM2G450163	Pyrophosphate-fructose 6-phosphate 1-phosphotransferase	-1.30762	-0.794569	-1.19182	-0.800098		0.305244	-0.307987	0.960944	0.46886
	GRMZM2G150453	Pyrophosphate-fructose 6-phosphate 1-phosphotransferase	0.330559	0.0277733	-0.0564639	0.126341		-0.0506509	-0.101835	0.0803917	-0.1372
	GRMZM2G004932	Phosphofructose kinase	-0.678135	-0.49524	0.851019	0.282144		-0.0530798	-0.204051	-0.300592	0.0790054
	GRMZM5G816636	Phosphofructose kinase	0.311482	0.131649	0.0667837	0.0672019		-0.377656	0.11037	-0.378629	-0.167688
	GRMZM5G879882	Phosphofructose kinase	-0.802575	-0.521439	0.2732	0.137324		-0.653462	-0.780327	-0.382353	-0.411737
	GRMZM2G443985	Phosphofructose kinase	0.9791	0.383631	0.398912	0.11431		-0.918695	-0.479668	-0.68143	-0.367654
	GRMZM2G132069	Phosphofructose kinase	-0.865942	0.0639589	0.294169	0.70361		0.243743	-0.531136	0.0824732	-0.346466
	GRMZM2G051842	Phosphofructose kinase	1.64125	2.41238	0.804984	0.939738		-0.533331	-1.09217	0.0317721	-0.0229025
	GRMZM2G132607	Phosphofructose kinase	0.985447	1.16475	0.633569	0.894382		-1.00102	-1.117	-0.0827465	-0.176969
	GRMZM2G171400	Phosphofructose kinase	1.96739	0.537475	1.09322	0.427292		-1.36147	-0.181836	-0.304203	-0.0276523
	GRMZM2G169320	Phosphofructose kinase	-0.399333	-0.377134	0.0070783	-0.140793		-0.11495	-0.00288601	-0.0321115	0.248329
	GRMZM2G144245	Phosphofructose kinase	0.688485	0.615441	0.0969348	0.313969		-0.129348	-0.179306	0.148783	-0.0118228
	GRMZM2G057823	Fructose-bisphospate aldolase1	-1.39448	-1.44798	-1.27205	-1.10446		-0.11477	0.249892	0.654671	0.423338
	GRMZM2G066024	Fructose-bisphospate aldolase2	-0.145757	-0.0346385	-0.0054626	-0.317008		0.0407529	0.137132	0.0953021	0.498456
	GRMZM2G180625	Glyceraldehyde-3-phosphate dehydrogenase2	-0.212364	-0.428805	-0.596852	-0.608299		-0.152	0.0428286	0.0405493	0.15665
	GRMZM2G071630	Glyceraldehyde-3-phosphate dehydrogenase3	-0.837819	-0.688786	-0.332096	-0.485911		-0.507165	-0.725779	0.436313	0.590542
	GRMZM2G089136	Phosphoglycerate kinase	0.0518615	-0.0680765	-0.450322	-0.363975		-0.760787	-0.56481	-0.0491945	0.0797987
	GRMZM5G833389	Phosphoglycerate mutase1	-1.17769	-0.882788	-0.0611893	-0.216045		-0.737065	-1.01174	-0.0581839	0.119169
	GRMZM2G064302	Enolase1	-0.917566	-1.73483	-0.696935	-0.873714		-1.06476	-0.228652	0.176012	0.317132
	GRMZM2G119482	Succinate-semialdehyde dehydrogenase	1.16205	1.10102	0.951702	1.00332		-0.024343	0.0884134	0.121085	0.0344858
	GRMZM2G108125	GABA-T	2.05769	1.7331	2.60018	2.76948		-0.156346	0.376277	-0.124726	-0.224947
	GRMZM2G093900	GABA-T	1.9422	1.76915	0.642867	0.776477		-0.445569	-0.466073	0.474732	0.192701
	GRMZM5G817886	GABA-T	1.05568	1.06732	1.9745	1.38102		0.225597	-0.238679	-0.592184	-0.360012
	GRMZM2G085078	Glutamate syhthase	-0.389397	-0.417638	-0.432854	-0.826661		-0.506654	-0.393431	-0.302958	0.0259996
	GRMZM2G077054	Glutamate syhthase	-0.314002	-0.811543	-0.298831	-0.419902		-0.185162	0.28257	-0.0708249	0.0380828
	GRMZM2G098875	Glutamate decarboxylase	-3.73556	-1.93893	-2.84528	-2.1812		2.26868	0.730358	2.59622	1.70635
	GRMZM2G017110	Glutamate decarboxylase	-1.45652	-0.370175	1.49507	1.04885		0.439007	-0.630748	-0.455131	-0.134886
	GRMZM2G063851	Citrate synthase1	-0.533126	-0.459427	-0.863075	-0.948745		-0.842243	-0.856642	0.184817	0.176691
	GRMZM2G064023	Citrate synthase4	0.153314	0.162205	-0.357035	-0.230872		-0.0504552	-0.023927	0.318031	0.349656
	GRMZM2G171707	Aconitase5	0.35335	0.604529	-0.23625	0.473656		1.13866	1.0051	0.512317	0.0393713
	GRMZM5G858454	Aconitase2	0.352314	0.0545683	0.443811	0.469746		0.0919049	0.357762	0.00480513	-0.0413448
	GRMZM2G020801	Aconitase1	1.15613	0.857651	0.679644	0.414419		-1.14067	-1.07788	-0.222764	-0.0402661
	GRMZM2G009808	Aconitase3	1.35089	0.98969	0.604164	0.612333		-0.714094	-0.530971	-0.164666	-0.0960227
	GRMZM2G025366	Isocitrate dehydrogenase	1.20598	0.272818	0.819501	0.511641		-0.560873	0.178224	-0.431317	-0.183388
	GRMZM2G006672	Isocitrate dehydrogenase	0.718316	0.0938686	0.444994	0.41957		-1.70746	-0.992563	-0.313097	-0.315783
	GRMZM5G807639	2-oxoglutarate dehydrogenase	-0.312857	-0.322058	-0.312583	-0.290801		-0.0635757	-0.152612	0.436447	0.412541
	GRMZM2G079538	2-oxoglutarate dehydrogenase	-0.125816	-0.188097	-0.208621	-0.307638		-0.342389	-0.290485	0.225052	0.221656
	GRMZM2G039251	Succinyl-CoA ligase alpha subunit	0.0360549	-0.0957036	-0.32631	-0.288103		-1.11411	-0.96304	-0.0308723	-0.0976515
	GRMZM2G064695	succinyl-CoA ligase beta subunit	0.0309748	0.102316	-0.798294	-0.858448		-0.093132	0.200517	0.0421172	0.00413751
	GRMZM2G079888	Succinate dehydrogenase subunit 1	1.20357	1.12412	1.35485	1.10034		-0.419881	-0.296328	-0.281574	0.0743358
	GRMZM2G064799	Succinate dehydrogenase subunit 1	0.836952	0.437499	0.353649	0.305384		-1.14456	-0.824832	-0.00254549	0.0619371
	GRMZM2G398876	Succinate dehydrogenase subunit 1	0.440631	0.276611	0.231386	0.357		-0.29252	-0.048478	-0.0795405	-0.0902428
	GRMZM2G302259	Succinate dehydrogenase subunit 2	0.653298	0.482819	1.4973	1.53021		-0.162215	0.121113	-0.0440911	-0.0774095
	GRMZM2G087651	Succinate dehydrogenase subunit 3	0.059919	0.534183	0.0634978	0.18645		-0.184141	-0.52576	0.113472	0.0350001
	GRMZM2G134230	Succinate dehydrogenase subunit 4	0.48894	0.318104	0.483717	0.51449		-0.318497	-0.162273	0.104659	0.13383
	GRMZM2G010823	Fumarate hydratase	2.36141	0.992345	1.88843	2.1801		-1.32748	-0.144456	-0.683739	-0.852459
	GRMZM2G466833	Malate dehydrogenase	0.430431	0.458592	0.0106576	-0.0043433		-0.603445	-0.544908	0.187799	0.197324
	GRMZM2G154595	Malate dehydrogenase	-0.227717	-0.823154	-0.496036	-0.745781		-0.560169	0.0290669	0.329279	0.539056
	GRMZM2G375487	NAD Malic enzyme (mitochondrial)	0.110842	0.58643	0.0929105	-0.0405628		0.212454	-0.146941	0.0295961	-0.00444648
	GRMZM2G118770	NAD Malic enzyme (mitochondrial)	1.44581	0.460877	1.73555	1.1315		-1.08168	-0.394911	-0.633433	-0.328332
	GRMZM2G085747	NAD Malic enzyme (mitochondrial)	0.642611	0.0870539	0.613702	0.722873		-0.663995	-0.353594	-0.417948	-0.371457
	GRMZM2G122479	NADP Malic enzyme (plastid)	-0.463099	-0.355293	-0.505277	-0.594749		-0.00659604	0.22474	0.240673	0.369416
	GRMZM2G085019	NADP Malic enzyme (plastid)	-0.498316	-0.444798	-0.54262	-0.34535		-0.00659604	0.22474	0.240673	0.369416
	GRMZM2G404237	NADP Malic enzyme (cytosol)	-1.30205	-1.15663	-1.28755	-1.31407		-0.0235106	0.0775948	0.302941	0.562156
	GRMZM5G886257	NADP Malic enzyme (cytosol)	-2.84113	-2.36695	-2.49828	-1.95627		0.7813	0.532944	1.00456	0.95878
	GRMZM2G309275	NADP Malic enzyme (cytosol)	0.00380238	-0.103842	-1.9287	-2.10185		-0.220839	0.179009	1.318	1.64187
	GRMZM2G159724	NADP Malic enzyme (cytosol)	-0.0179919	-0.00784487	0.111258	0.051126		-0.0154299	0.0149126	-0.0662783	0.0532432
	GRMZM2G404459	α-zein 19KDa	1.12771	0.490597	2.38951	1.62325		0.329381	1.15182	1.323	1.96507
	GRMZM2G008913		1.16801	0.000631473	2.43427	1.52965		-0.000173742	1.21554	0.782322	1.77439
	GRMZM2G026939		1.17285	0.504199	1.16889	1.25781		-0.0553737	0.472816	1.03152	0.615
	GRMZM2G353272		0.923951	0.0897585	2.00504	1.23239		-0.0169459	0.953587	0.908394	1.67387
	GRMZM2G053120		0.92329	0.175242	2.17542	1.20466		-0.0888877	0.830823	0.764577	1.7779
	GRMZM2G008341		0.735321	0.316106	2.17357	1.08826		0.313348	0.939738	0.622546	1.86617
	GRMZM2G160739		0.597031	0.940875	1.12869	1.06306		1.27386	1.04833	1.0925	0.882619
	GRMZM2G353268		0.349059	0.337893	1.91048	0.687724		0.44876	0.764402	0.579651	1.80543
	GRMZM2G059620		0.0419658	0.337893	0.935731	0.173317		0.535809	0.467973	0.312934	0.710289
	AF546188.1_FGT007		0.550478	0.337893	1.66275	0.809948		0.693153	1.18721	0.795231	1.52074
	AF546187.1_FGT007		0.854044	0.378886	1.36759	1.00661		1.43828	1.90174	2.01103	2.0492
	GRMZM2G044625	α-zein 22KDa	0.0690129	0.337893	1.55703	0.26559		0.604422	0.478564	0.492831	1.60643
	GRMZM2G044152		0.839786	0.954356	0.379362	0.894253		1.1503	0.949126	0.376755	-0.0955978
	GRMZM2G088365		1.30303	1.17303	0.883385	0.683317		1.50468	1.25132	0.642765	0.762006
	GRMZM2G346897		0.237046	0.339313	1.65759	0.588614		0.651769	0.814413	0.712513	1.60514
	GRMZM2G397687		0.0433942	0.337893	1.63908	0.401515		0.54088	0.456932	0.580115	1.65977
	GRMZM2G138689	γ-zein	0.659244	0.164854	0.669857	0.619326		2.07164	2.58744	1.18974	1.11026
	GRMZM2G138727		0.0419658	0.337893	0.0906739	0.173317		0.54088	0.36202	0.225847	0.173036
	GRMZM2G086294	β-zein	0.0419658	0.337893	0.0906739	0.173317		0.54088	0.354911	0.225847	0.270184
	GRMZM2G060429		0.0305186	0.0922274	-0.249878	-0.284799		0.201244	-0.0865053	0.869657	1.0042
	GRMZM2G100018	δ-zein	1.28874	0.877912	1.5885	1.57246		0.684878	1.02462	-0.308384	-0.0589595
	GRMZM2G015534	O2	-0.0224677	0.424688	-0.189595	0.0978672		0.962718	0.359889	1.5152	1.13243
	GRMZM2G016150	OHP1	-0.538146	-0.427883	-0.212666	-0.131066		0.276719	0.14126	0.132906	-0.0457038
	GRMZM2G007063	OHP2	-0.429005	-0.422325	-0.584355	-0.913493		-0.642736	-0.618774	-0.245103	0.104506
	GRMZM2G146283	PBF1	-0.0169979	0.713126	0.0139322	0.0412971		0.331251	-0.333138	0.530383	0.471305
	GRMZM2G012262	PBF2	-0.106531	-0.0551623	-0.0078302	-0.139014		0.0715026	0.131933	0.051175	0.117688
	GRMZM2G099577	MADS47	-0.371179	0.0251693	-0.629114	-0.542922		-0.121658	-0.429983	0.184908	0.139937
	GRMZM2G152908	sucrose synthase	3.90594	2.10049	3.56456	3.31639		-1.44	0.635203	-0.019438	0.324575
	GRMZM2G318780		3.75107	2.43951	3.34252	3.37726		-0.354397	1.21516	0.0303916	0.104378
	GRMZM2G089713		0.0419658	0.337893	0.0813239	0.171691		0.542557	0.350713	0.291479	0.288035
	GRMZM2G394450	invertase	-0.365035	-1.19205	-1.02897	-0.577871		-0.0434364	0.74006	-0.237039	0.00138841
	GRMZM2G139300		-0.641758	-1.25754	-0.84462	-1.17359		0.0443915	0.906241	-0.692377	-0.152888
	GRMZM2G119689		-2.01612	1.38536	-2.50353	0.0351399		0.0682294	-3.22924	-0.473366	-2.68648
	GRMZM2G119941		0.971862	0.407234	0.336851	0.507754		0.993276	1.53003	0.616402	0.548622
	GRMZM2G123633		-0.126296	0.817681	-0.0490428	0.080765		1.20947	0.209077	-0.0397205	-0.0182926
	GRMZM2G007277		0.593693	0.363806	1.29818	1.14164		-0.868562	-0.805744	-0.825193	-0.401397
	GRMZM2G170842		0.140647	0.00484449	0.459598	0.0551685		-0.344511	-0.408857	-0.461573	0.0526947
	GRMZM2G115451		0.579728	0.419653	0.62333	-0.190371		-0.524607	-0.210503	-0.287343	0.219383
	GRMZM2G118737		0.248519	0.00145403	0.336934	-0.011728		-0.785153	-0.562972	-0.378692	0.0589926
	GRMZM2G040843		-0.351454	-0.192434	0.0797923	0.293942		-0.0130746	-0.142909	0.007467	-0.199696
	GRMZM2G084940		-0.0901703	0.434153	0.0995362	0.401098		0.8292	0.330265	0.141697	-0.0298206
	GRMZM2G022782		0.462301	0.862789	0.258059	0.677652		0.129552	-0.314809	-0.205303	-0.58785
	GRMZM2G084694		-0.564613	0.620712	-0.665285	-0.0055108		0.752894	-0.315279	0.210208	-0.445846
	GRMZM2G022782		0.462301	0.862789	0.258059	0.677652		0.129552	-0.314809	-0.205303	-0.58785
	GRMZM2G086845	hexokinase	0.760979	0.0378563	0.24313	-0.179129		-0.515093	-0.157844	-0.688794	-0.359533
	GRMZM2G051677		2.61856	0.861784	2.37474	2.46547		-1.86704	-0.130529	-0.413719	-0.363272
	GRMZM2G026969		0.191534	-0.363781	0.315042	0.044344		0.0350507	0.346243	-0.193871	-0.0829901
	GRMZM2G104081		0.962922	-0.80452	1.47089	-0.0634804		1.69204	3.36549	-0.205057	1.30382
	GRMZM2G097641	sucrose phosphatase	1.74721	0.855599	1.36867	1.58768		-1.16749	-0.876717	-0.849823	-1.37933
	GRMZM2G055489		0.062133	0.329161	-0.228622	-0.0844271		-0.0594625	-0.359675	0.35223	0.282859
	GRMZM5G875238	sucrose phosphate synthase	0.697218	0.295215	-0.981651	-0.587623		-0.177495	0.232018	-0.244651	-0.67928
	GRMZM2G175423	Sorbitol Dehydrogenase	-0.476583	-0.587967	-0.267256	-0.261018		-0.0833302	-0.105586	0.243122	0.22763
	GRMZM2G065083	glucose-6-phosphate isomerase	-1.68274	-1.48841	-1.74971	-1.40879		0.303743	-0.149243	0.556785	0.15259
	GRMZM6G477257		-1.71229	-1.12707	-1.66414	-1.44272		0.369645	-0.228988	0.544967	0.423883
	GRMZM2G116586	UDP-glucose pyrophosphorylase	-0.0934361	-0.211218	-0.200169	-0.193589		0.0583989	0.00874931	-0.145243	-0.233286
	GRMZM2G023289	phosphoglucomutase	-0.553229	-0.591054	-0.402405	-0.635857		-0.670491	-0.669789	-0.0224324	0.230881
	GRMZM2G109383		-0.786623	-0.962652	-0.823523	-0.879923		-0.612194	-0.662072	0.49759	0.476756
	GRMZM2G025854		0.781107	0.534349	0.266224	0.519847		-0.253658	-0.00218303	0.131217	-0.118417
	GRMZM2G144081	Brittle1	-0.434316	-0.467202	-0.62723	-0.576706		0.811912	0.731154	0.913298	0.855399
	GRMZM2G180720	GPT	-0.53995	-0.0108205	-0.406486	-0.276531		0.525722	-0.0597202	0.380133	0.0529552
	GRMZM2G163437	ADP glucose pyrophosphorylase (plastid)	0.601499	-0.427761	1.46146	1.8678		-1.02307	0.0736701	0.290633	0.147164
	GRMZM2G144002		-0.76063	0.0767833	-0.553259	-0.599891		0.420539	-0.32803	0.108101	0.114515
	GRMZM2G391936		-1.17114	0.247128	-0.967455	-0.68736		0.787039	-0.694861	1.03775	0.777291
	GRMZM2G106213		-0.00433523	1.05384	0.223044	0.460266		0.0279619	-0.969892	0.0535679	-0.244034
	GRMZM2G027955		2.11232	2.08313	1.35925	2.04778		-1.06653	-0.811155	-0.0923969	-0.613296
	GRMZM2G068506	ADP glucose pyrophosphorylase (cytosol)	-1.05871	0.0869678	-1.4474	-0.525191		1.77217	0.63748	1.34922	0.438421
	GRMZM2G429899		0.0419658	0.337893	0.0529604	0.0959685		0.449688	0.350713	0.167159	0.150355
	GRMZM2G130043	starch synthase	-0.457781	0.229659	-0.609673	-0.318761		0.934347	0.356053	1.19627	0.975608
	GRMZM2G126988		0.980016	1.02261	0.473911	0.579876		-0.154378	-0.144056	0.00816864	-0.164701
	GRMZM2G141399		-0.169172	-0.68052	-0.184064	-0.492631		0.0707103	0.464954	0.315962	0.519653
	GRMZM2G129451		-1.04957	-0.393125	-0.586404	-0.620915		1.1396	0.641708	0.6509	0.669547
	GRMZM2G348551		-0.19207	0.0575191	0.0492934	0.0527818		0.581019	0.307423	0.044128	-0.00977314
	GRMZM2G046117		-0.14274	0.0903804	0.0996549	0.293386		0.182813	0.154088	0.200713	0.030691
	GRMZM2G044744		-0.0216513	-0.101566	0.365739	0.527494		0.7802	0.93367	-0.0189193	-0.137264
	GRMZM5G897776		0.692162	0.55187	0.214887	0.486824		0.144524	-0.0335269	-0.277033	-0.619078
	GRMZM2G121612		-1.06288	-1.19325	-0.384301	-0.229451		-0.335838	-0.0374285	-0.201476	-0.326877
	GRMZM2G008263	GBSS	0.626241	0.402095	0.528263	1.03556		0.0201486	0.0772912	0.068637	-0.513599
	GRMZM2G024993		-0.164689	0.328993	-0.816317	-0.210483		0.911549	0.407165	1.7877	1.23549
	GRMZM2G032628	starch branching enzyme	0.0957469	0.503332	0.140131	0.181022		0.650684	0.233445	0.399868	0.303211
	GRMZM2G088753		0.074513	0.220873	0.110787	0.114428		0.365098	0.304511	0.295526	0.25447
	GRMZM2G169073		0.231169	0.524673	0.0747951	0.306678		1.38126	1.10058	0.870661	0.638243
	GRMZM2G073054		-0.221864	0.208816	0.153494	0.0558172		-0.352303	-0.601419	0.0164975	0.114005
	GRMZM2G138060	starch debranching enzyme	-0.00482988	0.461994	-0.132018	0.14328		0.518704	0.199114	0.294693	0.0645006
	GRMZM2G090905		0.604532	0.566411	0.471917	0.809652		-0.214823	-0.434298	0.128991	-0.410409
