# Supplementary material for: Responses to Hypoxia and Endoplasmic Reticulum Stress Discriminate the Development of Vitreous and Floury Endosperms of Conventional Maize (Zea mays) Inbred Lines
Source: Front Plant Sci. 2017 Apr 13;8:557. doi: 10.3389/fpls.2017.00557 (PMC5390489; doi:10.3389/fpls.2017.00557)
Supplement: Supplementary file 3 [file Table3.XLSX]

## Sheet: table S3
	Supplemental Table 3: ID and log2 ratio of genes related to stress, autophagy and PCD cited in this study.												log2 ratio
			log2 ratio MEP/MEC						-2.5	-1.5	-1	-0.5	0	0.5	1	1.5	2.5
			Flint		Dent
		DAP	15	20	15	20
	Gramene ID	Name
	GRMZM2G025812	bZIP60 (= bZIP112)	-0.981684	-0.717013	-0.965739	-0.820367
	GRMZM2G027726	BAX inhibitor 1	-1.48786	-2.26464	-1.07269	-1.35985
	GRMZM5G847530	Defender Cell Death 1	-0.289487	-0.325788	-0.525003	-0.4058
	GRMZM2G017013	BCL-2-associated athanogene 1	-0.570368	-0.754151	-1.07456	-1.3114
	GRMZM2G047274	Metacaspase 7	-1.29447	-0.672925	-0.934269	-0.729058
	GRMZM2G066041	Metacaspase 9	1.29863	0.284084	1.88065	1.54052
	GRMZM2G025062	RAP2.12/RAP2.2	-1.34059	-0.913394	-1.21665	-0.762084
	GRMZM2G480954	Oleosin	2.90951	1.88146	4.08395	3.98887
	GRMZM2G150367	LDAP	-2.36285	-3.39537	-2.49629	-2.50711
	GRMZM2G105415	Atg1a	0.012842	0.0403251	-0.311368	0.0963106
	GRMZM2G160428	Atg1b	0.349218	0.346262	0.386709	0.032608
	GRMZM2G164160	Atg1c	0.378	0.685741	0.128037	0.039629
	GRMZM2G104658	Atg1t	0.2029	0.202223	0.159625	0.0310217
	GRMZM2G129675	Atg13a	0.304554	0.0310077	0.30795	0.0298766
	GRMZM2G109348	Atg13b	-0.0163381	0.0082747	-0.111847	-0.520396
	GRMZM5G825909	Atg13c	-0.0505418	0.0964682	-0.0696774	0.365402
	GRMZM2G000973	Atg13d	0.157385	-0.319872	0.127595	-0.0564588
	GRMZM2G044733	Atg13e	0.0708838	0.0497273	-0.142843	-0.0166321
	GRMZM2G125352	Atg13f	-0.0490634	-0.0122809	-0.254496	-0.0900955
	GRMZM2G143445	Atg11a	-0.194883	0.351032	-0.410547	-0.141541
	GRMZM2G119571	Atg11b	0.0370562	0.648014	-0.467793	-0.122759
	GRMZM2G160174	Atg101	0.0695844	0.207263	-0.336217	-0.275328
	GRMZM2G103721	PI3K	-0.313975	0.337832	-0.429281	-0.107142
	GRMZM2G092112	Atg6a	-1.04089	-0.51149	-0.758295	-0.807738
	GRMZM2G027857	Atg6b	0.103041	0.542609	0.14572	0.111804
	GRMZM2G111491	Vps15b	0.472854	0.403404	-0.062227	-0.161729
	GRMZM2G042889	Atg2	-0.176382	-0.107966	-0.267749	-0.066452
	GRMZM2G035461	Atg9	-0.163891	0.0500677	0.194186	-0.183256
	GRMZM2G122607	Atg18a	-0.0463215	0.299341	-0.160754	-0.0476388
	GRMZM2G146280	Atg18b	-0.164016	-0.0896861	-0.56438	-0.370305
	GRMZM2G069177	Atg18c	0.39099	0.722458	0.306134	0.46172
	GRMZM2G116700	Atg18f	-0.126609	0.279209	-0.443389	-0.0772914
	GRMZM2G078468	Atg18h	-0.3877	-0.0998092	-0.165483	-0.11099
	GRMZM2G103793	Atg18j	0.057464	0.179763	-0.348289	-0.016354
	GRMZM5G818887	Atg3	-0.745123	-0.535808	-0.468332	-0.522702
	GRMZM2G064212	Atg4a	-0.231105	-0.00530867	-0.312156	-0.477509
	GRMZM2G173682	Atg4b	0.781567	0.690745	0.627968	0.625526
	GRMZM2G098420	Atg5	-0.0851049	-0.33317	0.0798713	0.105894
	GRMZM2G005304	Atg7	0.570701	0.473664	0.138682	0.256366
	GRMZM2G419694	Atg8b	-0.149084	-0.387601	-0.422868	-0.645223
	GRMZM2G076826	Atg8c	-0.349257	-0.534861	-0.663644	-0.704473
	GRMZM2G134613	Atg8d	-0.185765	-0.251518	-0.351936	-0.371871
	GRMZM2G014975	Atg8e	-0.326756	-0.0933776	-0.487121	-0.337812
	GRMZM5G842517	Atg12a	-0.600359	-0.420735	-0.459012	-0.684705
	GRMZM2G078252	Atg16L	0.0262864	0.208089	-0.0675299	0.102911
	GRMZM2G139846	Nbr1b	0.626176	1.15846	-0.150844	-0.0844388
